# Supplementary material for: 3D Conformational Generative Models for Biological Structures Using Graph Information-Embedded Relative Coordinates
Source: Molecules. 2022 Dec 31;28(1):321. doi: 10.3390/molecules28010321 (PMC9823299; doi:10.3390/molecules28010321)
Supplement: Supplementary file 1 [file molecules-28-00321-s001.zip]

Archive with 1 entries (1 files):
- molecules-2055345-supplementary.pdf
